# Supplementary material for: Assessment of Factors Influencing Personal Exposure to Air Pollution on Main Roads in Bogota: A Mixed-Method Study
Source: Medicina (Kaunas). 2022 Aug 19;58(8):1125. doi: 10.3390/medicina58081125 (PMC9416028; doi:10.3390/medicina58081125)
Supplement: Supplementary file 1 [file medicina-58-01125-s001.zip]

Archive with 1 entries (1 files):
- medicina-1830946-supplementary.pdf
